# Supplementary material for: Optimized model architectures for deep learning on genomic data
Source: Commun Biol. 2024 Apr 30;7:516. doi: 10.1038/s42003-024-06161-1 (PMC11063068; doi:10.1038/s42003-024-06161-1)
Supplement: Supplementary file 4 — Supplementary Data 1 [file 42003_2024_6161_MOESM4_ESM.xlsx]

## Sheet: Fig3.a
Model	Class-Balanced Accuracy	Time Required to Classify 10,000 samples (s)	Model Parameters
CNN-GAP-6h	0.797841	0.974	3471893
CNN-RNN-6h	0.79048	0.615	1606250
CNN-RNN-2h	0.778825	1.368	8050761
CNN-GAP-2h	0.760877	0.989	2675616
Fiannaca	0.750392	2.993	20467293
Viraminer	0.710429	0.331	2535803
DeepVirFinder	0.703855	0.428	1045003
RC-ResNet-18	0.702143	0.693	6298819
CHEER	0.644393	0.203	1613827
PPR-Meta	0.63568	9.892	542595
Seeker	0.462337	0.138	218

## Sheet: Fig3.b
Model	Class-Balanced Accuracy	Time Required to Classify 10,000 samples (s)	Model Parameters
CNN-GAP-6h	0.986407	26.547	714802
CNN-RNN-6h	0.985888	29.412	175426
CNN-RNN-2h	0.987891	26.38	3704628
CNN-GAP-2h	0.987011	15.966	1367073
Fiannaca	0.986386	29.257	20467293
Viraminer	0.976485	25.813	2535803
DeepVirFinder	0.980352	32.067	1045003
RC-ResNet-18	0.979929	45.037	6298819
CHEER	0.97156	13.663	1613827
PPR-Meta	0.88032	1052.24	542595
Seeker	0.494711	13.663	218

## Sheet: Supplementary Fig. 1
	Model
Number of different nucleotides than the closest sample in training set	CNN-GAP-6h	Fiannaca
0	0.859333	0.834667
2024-05-01	0.832	0.766667
2024-10-06	0.758	0.661
11-15	0.758333	0.636333
16-20	0.750956	0.683257
>20	0.758483	0.683856
Not Mapping	0.671667	0.585333

## Sheet: Supplementary Fig. 2
	Model
Number of different nucleotides than the closest sample in training set for simulated data	CNN-GAP-6h	Fiannaca
0	0.853333	0.720333
2024-05-01	0.828333	0.712
2024-10-06	0.773333	0.627667
11-15	0.754333	0.602
16-20	0.727569	0.640811
Not Mapping	0.669	0.563667
